# Supplementary material for: Data Hidden in Sewage: Advanced Methods for Identification and Quantification of Synthetic Cannabinoids in Urban Wastewater
Source: Molecules. 2026 Jan 19;31(2):337. doi: 10.3390/molecules31020337 (PMC12844115; doi:10.3390/molecules31020337)
Supplement: Supplementary file 1 [file molecules-31-00337-s001.zip]

Archive with 1 entries (1 files):
- molecules-4066364-supplementary.pdf
